# Supplementary material for: Biogeochemistry of Dominant Plants and Soils in Shewushan Gold Lateritic Deposit, China
Source: Plants (Basel). 2021 Dec 23;11(1):38. doi: 10.3390/plants11010038 (PMC8747375; doi:10.3390/plants11010038)
Supplement: Supplementary file 1 [file plants-11-00038-s001.zip]

Archive with 9 entries (9 files):
- Au-AA23.docx
- IMG_20140624_140906.jpg
- IMG_20140624_142221.jpg
- IMG_20140624_153211.jpg
- IMG_20140624_153957.jpg
- IMG_20140624_160751.jpg
- MDA and enzymatic activity.xlsx
- ME-MS61(EN).pdf
- ME-VEG41(EN).pdf
