# Supplementary material for: Biogeochemistry of Dominant Plants and Soils in Shewushan Gold Lateritic Deposit, China
Source: Plants (Basel). 2021 Dec 23;11(1):38. doi: 10.3390/plants11010038 (PMC8747375; doi:10.3390/plants11010038)
Supplement: Supplementary file 1 [file plants-11-00038-s001.zip › MDA and enzymatic activity.xlsx]

## Sheet: result
Populus canadensis	MDA		SOD		POD
SWS-01	19.57		81.3142		324.401
SWS-02	11.42		148.034		323.766
SWS-03	14.17		141.282		408.556
SWS-04	11.46		125.643		401.546
SWS-06	10.35		73.518		428.882
SWS-07	9.76		137.494		359.252
SWS-08	10.42		95.6483		455.657
SWS-09	19.33		162.46		588.341
SWS-10	10.04		60.7724		429.63
SWS-12	14.14		131.742		302.564
SWS-14	15.98		126.498		477.133
SWS-15	15.13		144.408		562.721
SWS-16	14.56		88.208		512.028
SWS-17	16.57		96.238		432.139
Cinnamomun camphora	MDA		SOD		POD
SW-19	3.08544		100.351		295.719
SW-20	6.63471		152.201		268.042
SW-21	4.91561		102.274		562.886
SW-22	5.82137		86.2828		286.394
SW-23	5.64069		154.66		370.328
SW-24	3.55639		129.782		440.619
SW-25	5.65242		154.393		339.812
SW-26	4.39451		151.192		388.093
SW-27	4.59541		78.5727		320.206
SW-28	4.43841		104.645		386.112
SW-29	3.85847		111.452		299.893
SW-30	3.27756		80.7207		296.001
SW-31	4.44569		108.124		290.266
SW-32	3.31007		150.573		344.646

## Sheet: record
	Sample/μl	Wavelength	Blank sample	standard	Absorbance
SOD1	100	550		0.824	0.394	0.465	0.363	0.36	0.413	0.462	0.337
MDA1	500	532	0.014	0.359	0.096	0.17	0.079	0.135	0.052	0.089	0.118
protein 1	50	595	0.255	0.532	0.485	0.449	0.359	0.356	0.354	0.328	0.522
protein content					0.467473	0.474878	0.301814	0.54676	0.551851	0.415141	2.05919
SOD1inhibition ratio					0.521845	0.43568	0.559466	0.563107	0.498786	0.43932	0.591019
SOD1activities					75.9091	62.387	126.05	70.0331	61.4612	71.9605	19.517
					0.237681	0.452174	0.188406	0.350725	0.110145	0.217391	0.301449
MDA1					5.08438	9.52189	6.24244	6.4146	1.99592	5.23656	1.46392
SOD2	100	550		0.578	0.273	0.337	0.224	0.306	0.218	0.351	0.225
MDA2	500	532	0.027	0.349	0.082	0.125	0.061	0.144	0.083	0.123	0.175
protein 2	50	595	0.295	0.408	0.562	0.375	0.348	0.377	0.422	0.384	0.624
protein content					1.33027	0.168689	0.372988	0.871057	0.871963	0.394543	2.0812
SOD2inhibition ratio					0.527682	0.416955	0.612457	0.470588	0.622837	0.392734	0.610727
SOD2activities					26.9736	168.078	111.658	36.737	48.5719	67.6881	19.9545
					0.170807	0.304348	0.10559	0.363354	0.173913	0.298137	0.459627
MDA2					1.284	18.0419	2.83093	4.17142	1.9945	7.5565	2.20847
POD1	100	420		standard	0.315	0.438	0.326	0.338	0.355	0.379	0.363	4
				Sample	0.956	1.11	0.92	0.985	1.039	0.905	1.009
				绝对OD	0.641	0.672	0.594	0.647	0.684	0.526	0.646
				PODactivities	152.356	157.233	218.677	131.482	137.718	140.782	34.8573
POD2	100	420		standard	0.355	0.379	0.363	0.424	0.385	0.413	0.175	4
				Sample	1.015	1.096	1.065	1.016	1.056	1.065	0.301
				OD				0.592	0.671	0.652	0.126
				PODactivities	0	0	0	149.142	168.869	362.642	13.2856
												3.95
POD1-1	50	420		standard	0.414	0.546	0.533	0.528	0.599	0.613	0.584
				Sample	0.732	1.202
				OD	0.318	0.656
				PODactivities	75.5837	153.49	0	0	0	0	0
POD2-1	100	420		standard	0.172	0.393	0.335	0.42	0.337	0.374	0.2	4
				Sample	0.142	1.063	1.076	1.054	1.064	1.057	0.34
				OD	-0.03	0.67	0.741	0.634	0.727	0.683	0.14
				PODactivities	-2.50575	441.311	220.74	80.8724	92.639	192.346	7.47431
POD1-2	50	420		standard	0.223	0.358	0.311	0.288	0.307	0.306	0.113	3.95
				Sample	0.64	1.003	1.03	0.802	0.901	0.907	0.148
				OD	0.417	0.645	0.719	0.514	0.594	0.601	0.035
				PODactivities	195.751	298.059	522.773	206.296	236.205	317.69	3.72989
POD2-2	50	420		standard	0.118	0.375	0.322	0.343	0.332	0.352	0.132	3.95
				Sample	0.12	1.005	1.053	0.977	1.055	1.049	0.129
				OD	0.002	0.63	0.731	0.634	0.723	0.697	-0.003
				PODactivities	0.329924	819.555	430.078	159.723	181.955	387.67	-0.316324
